# Supplementary material for: Prevalence of autism spectrum disorder and autistic traits in children with anorexia nervosa and avoidant/restrictive food intake disorder
Source: Biopsychosoc Med. 2021 May 17;15:9. doi: 10.1186/s13030-021-00212-3 (PMC8130445; doi:10.1186/s13030-021-00212-3)
Supplement: Supplementary file 1 — Additional file 1: Supplemental Table 1. Parents’ background. [file 13030_2021_212_MOESM1_ESM.xlsx]

## Sheet: Sheet1
	Supplemental Table 1. Parents' background
		Primary occupation
		Professional / technical worker	38
		Sales staff	16
		Clerical work	15
		Managerial position	14
		Service worker	8
		Others	24
		NA	9
		Academic background
		Mother
		University graduate	33
		College graduate	33
		High school / Junior high school graduate	28
		NA	30
		Father
		University graduate	53
		College graduate	12
		High school / Junior high school graduate	36
		NA	18
