# Supplementary material for: Prevalence of autism spectrum disorder and autistic traits in children with anorexia nervosa and avoidant/restrictive food intake disorder
Source: Biopsychosoc Med. 2021 May 17;15:9. doi: 10.1186/s13030-021-00212-3 (PMC8130445; doi:10.1186/s13030-021-00212-3)
Supplement: Supplementary file 2 — Additional file 2: Supplemental Table 2. Correlation between BMI-SDS, ChEAT26 and AQC. [file 13030_2021_212_MOESM2_ESM.xlsx]

## Sheet: ASD除外したARFID
	Supplemental Table 2. Correlation between BMI-SDS, ChEAT26 and AQC
						Total AQC			Social skill			Attention switching			Attention to detail			Communication			Imagination
						CC：r	P-value		CC：r	P-value		CC：r	P-value		CC：r	P-value		CC：r	P-value		CC：r	P-value
			ARFID without ASD (n=28)
				BMI-SDS		-0.0813092	0.692945		-0.116419	0.563074		-0.110263	0.58403		-0.1041	0.605342		-0.191035	0.339828		0.201467	0.313599
				ChEAT26		0.354542	0.0755438		0.0978148	0.627409		0.312988	0.111922		0.458053	0.0162752		0.105477	0.600555		0.322905	0.100421
				Preoccupation with thinness		0.237756	0.242176		0.481483	0.0109967		0.0351111	0.861973		-0.22135	0.267182		0.165654	0.408939		0.293248	0.137671
				Food preoccupation		0.34072	0.0885144		0.0270956	0.89328		0.386147	0.0466498		0.278214	0.159975		0.258924	0.192194		0.143714	0.474518
				Dieting		0.0188099	0.927331		-0.215966	0.279286		0.12637	0.529944		0.3585	0.0663198		-0.0269983	0.893661		0.0319537	0.874284
				Social pressure to eating		0.417198	0.0339672		0.215857	0.279535		0.289214	0.14342		0.458425	0.0161776		0.066497	0.741745		0.405478	0.0358769
				Purging		0.267497	0.186463		0.164737	0.411574		0.19754	0.323323		0.136987	0.495651		0.151229	0.451468		0.237639	0.232646
	Abbreviations: BMI-SDS, Standardised Body Mass Index; ChEAT26, Children's Eating Attitudes Test; AQC, Autism spectrum Quotient Children’s version, CC, correlation coefficient.
